# Supplementary material for: HDAC4 Knockdown Alleviates Denervation-Induced Muscle Atrophy by Inhibiting Myogenin-Dependent Atrogene Activation
Source: Front Cell Neurosci. 2021 Jun 30;15:663384. doi: 10.3389/fncel.2021.663384 (PMC8278478; doi:10.3389/fncel.2021.663384)
Supplement: Supplementary file 1 [file Table_1.XLSX]

## Sheet: supplement1
AAA	gene_id	baseMean	baseMean_control_Nor	baseMean_case_Den	foldChange	log2FoldChange	pval	padj	up_down	AAA	gene_id	baseMean	baseMean_control_Nor	baseMean_case_Den	foldChange	log2FoldChange	pval	padj	up_down
Den-NOR	8430408G22Rik	524.751	294.347	755.154	2.56552	1.35925	1.88e-13	4.23e-12	Up	HDAC4i-Den	8430408G22Rik	498.228	112.439	884.018	0.12719	-2.97494	2.7e-31	2.37e-27	Down
Den-NOR	A630033H20Rik	46.0187	72.0484	19.9889	0.277438	-1.84976	1.49e-05	0.000101917	Down	HDAC4i-Den	A630033H20Rik	64.4468	105.445	23.4491	4.49675	2.16888	1.04e-05	0.000306975	Up
Den-NOR	Actc1	23768.5	47062.9	474.149	0.0100748	-6.6331	2.23e-06	1.78e-05	Down	HDAC4i-Den	Actc1	1827.16	3102.04	552.275	5.61685	2.48976	3.53e-06	0.000129002	Up
Den-NOR	Actr1b	6590.93	3299.01	9882.85	2.9957	1.58289	1.36e-26	9.96e-25	Up	HDAC4i-Den	Actr1b	8613.34	5666.89	11559.8	0.490224	-1.02849	3.33e-08	2.75e-06	Down
Den-NOR	Adamts10	498.826	736.681	260.97	0.354251	-1.49716	2.03e-15	5.72e-14	Down	HDAC4i-Den	Adamts10	514.494	724.228	304.76	2.37639	1.24877	7.39e-08	5.2e-06	Up
Den-NOR	Adamts14	92.3311	144.064	40.5985	0.281809	-1.82721	2.95e-07	2.78e-06	Down	HDAC4i-Den	Adamts14	123.573	199.711	47.4338	4.21032	2.07393	0.000405256	0.00576822	Up
Den-NOR	Aldh18a1	185.009	254.62	115.398	0.453217	-1.14173	8.71e-06	6.23e-05	Down	HDAC4i-Den	Aldh18a1	216.937	299	134.874	2.21688	1.14853	3.06e-05	0.000741082	Up
Den-NOR	Amy1	829.187	394.79	1263.58	3.20065	1.67837	3.16e-17	1.04e-15	Up	HDAC4i-Den	Amy1	1085.59	692.489	1478.69	0.468313	-1.09445	4.59e-07	2.47e-05	Down
Den-NOR	Ankrd55	1843.42	7.19376	3679.65	511.505	8.9986	1.59e-155	4.56e-152	Up	HDAC4i-Den	Ankrd55	3210.75	2122.87	4298.63	0.493848	-1.01786	7.4e-08	5.2e-06	Down
Den-NOR	Aplnr	1106.05	2002.48	209.616	0.104678	-3.25596	5.35e-25	3.5e-23	Down	HDAC4i-Den	Aplnr	570.368	896.901	243.836	3.6783	1.87904	1.88e-08	1.8e-06	Up
Den-NOR	Aqp4	4013.03	7594.76	431.293	0.0567882	-4.13826	1.9e-136	3.27e-133	Down	HDAC4i-Den	Aqp4	976.014	1448.86	503.167	2.87948	1.52581	6.38e-07	3.24e-05	Up
Den-NOR	Arhgap19	562.166	954.366	169.966	0.178093	-2.4893	3.22e-31	2.99e-29	Down	HDAC4i-Den	Arhgap19	359.578	520.27	198.887	2.6159	1.38731	1.21e-05	0.000344939	Up
Den-NOR	Armcx2	275.897	408.21	143.583	0.351739	-1.50742	2.71e-12	5.34e-11	Down	HDAC4i-Den	Armcx2	261.293	354.843	167.744	2.11539	1.08092	4.86e-05	0.00107339	Up
Den-NOR	Asb18	233.282	436.056	30.5081	0.0699637	-3.83725	1.25e-49	2.45e-47	Down	HDAC4i-Den	Asb18	89.293	142.844	35.7416	3.99659	1.99877	0.000539983	0.00716686	Up
Den-NOR	Aspm	86.2292	139.11	33.3487	0.23973	-2.06052	4.61e-10	6.77e-09	Down	HDAC4i-Den	Aspm	216.625	394.222	39.0281	10.101	3.33642	0.000611291	0.00785501	Up
Den-NOR	Atoh8	634.58	191.774	1077.39	5.618	2.49006	8.08e-10	1.15e-08	Up	HDAC4i-Den	Atoh8	763.912	265.223	1262.6	0.210061	-2.25112	2.38e-07	1.41e-05	Down
Den-NOR	Atp1b2	854.25	1235.68	472.817	0.382636	-1.38596	4.89e-16	1.44e-14	Down	HDAC4i-Den	Atp1b2	901.02	1249.84	552.199	2.26339	1.17849	4.19e-08	3.32e-06	Up
Den-NOR	Atp8b2	584.571	796.445	372.698	0.467952	-1.09557	1.14e-09	1.6e-08	Down	HDAC4i-Den	Atp8b2	674.733	913.222	436.243	2.09338	1.06583	8.14e-07	3.97e-05	Up
Den-NOR	Bcl2l1	755.479	479.821	1031.14	2.14901	1.10367	0.000524376	0.00251618	Up	HDAC4i-Den	Bcl2l1	861.255	514.239	1208.27	0.425599	-1.23243	0.000295526	0.00449111	Down
Den-NOR	Bex1	531.593	222.344	840.842	3.78172	1.91904	9.28e-24	5.47e-22	Up	HDAC4i-Den	Bex1	722.888	461.759	984.017	0.469259	-1.09154	1.24e-06	5.65e-05	Down
Den-NOR	Btg2	2006.89	1075.16	2938.62	2.7332	1.45059	5.77e-08	6.1e-07	Up	HDAC4i-Den	Btg2	2494.71	1552.16	3437.26	0.451569	-1.14698	4.31e-07	2.33e-05	Down
Den-NOR	Bub1	17.1468	30.9102	3.38339	0.109459	-3.19154	1.38e-05	9.5e-05	Down	HDAC4i-Den	Bub1	72.9078	141.864	3.95212	35.8956	5.16573	0.000362401	0.00527411	Up
Den-NOR	Bub1b	34.8779	61.3085	8.4473	0.137784	-2.85952	3.86e-08	4.19e-07	Down	HDAC4i-Den	Bub1b	106.713	203.574	9.85199	20.6632	4.36899	6.09e-05	0.00127781	Up
Den-NOR	C1qtnf6	170.207	281.838	58.5762	0.207836	-2.26648	3e-15	8.34e-14	Down	HDAC4i-Den	C1qtnf6	115.13	161.78	68.4793	2.36247	1.24029	0.00075589	0.00915072	Up
Den-NOR	Cacnb3	97.8507	134.569	61.1329	0.454288	-1.13832	0.000185899	0.000998197	Down	HDAC4i-Den	Cacnb3	143.812	216.049	71.5757	3.01847	1.59382	1.3e-06	5.8e-05	Up
Den-NOR	Calml4	143.738	251.093	36.3828	0.144898	-2.78689	3.43e-10	5.12e-09	Down	HDAC4i-Den	Calml4	79.8579	117.143	42.5724	2.75163	1.46028	0.000278394	0.00427563	Up
Den-NOR	Casc5	46.357	79.324	13.3899	0.168801	-2.56661	2.49e-05	0.000162483	Down	HDAC4i-Den	Casc5	171.712	327.744	15.68	20.902	4.38557	0.000922423	0.0107888	Up
Den-NOR	Casq2	2657.26	3942.41	1372.1	0.348036	-1.52269	1.6e-10	2.51e-09	Down	HDAC4i-Den	Casq2	2610.54	3616.01	1605.07	2.25287	1.17177	8.9e-08	6.01e-06	Up
Den-NOR	Ccdc136	1115.16	275.088	1955.23	7.10763	2.82937	3.14e-18	1.16e-16	Up	HDAC4i-Den	Ccdc136	1658.44	1027.42	2289.46	0.448763	-1.15598	1.29e-05	0.000364065	Down
Den-NOR	Ccdc69	138.393	230.773	46.014	0.199391	-2.32633	8.1e-17	2.59e-15	Down	HDAC4i-Den	Ccdc69	94.5223	135.313	53.7312	2.51834	1.33247	0.000275252	0.00423482	Up
Den-NOR	Ccdc88c	1363.23	2087.48	638.985	0.306103	-1.70791	3.29e-22	1.67e-20	Down	HDAC4i-Den	Ccdc88c	1225.01	1702.87	747.16	2.27912	1.18848	1.9e-08	1.82e-06	Up
Den-NOR	Ccna2	63.8315	112.905	14.7576	0.130708	-2.93558	1.16e-13	2.68e-12	Down	HDAC4i-Den	Ccna2	174.921	332.593	17.2492	19.2817	4.26916	0.000666772	0.00830511	Up
Den-NOR	Ccnd2	801.348	1160.4	442.3	0.381163	-1.39152	4.77e-16	1.41e-14	Down	HDAC4i-Den	Ccnd2	915.072	1313.07	517.077	2.5394	1.34449	1.26e-06	5.71e-05	Up
Den-NOR	Cd247	77.9798	119.244	36.7156	0.307904	-1.69945	6.76e-07	5.98e-06	Down	HDAC4i-Den	Cd247	167.644	292.475	42.8134	6.8314	2.77218	6.57e-05	0.00135436	Up
Den-NOR	Cd38	374.626	554.347	194.906	0.351595	-1.50801	1.8e-13	4.05e-12	Down	HDAC4i-Den	Cd38	358.752	489.053	228.45	2.14074	1.09811	9.3e-06	0.000279931	Up
Den-NOR	Cdh1	15.1783	27.5181	2.83841	0.103147	-3.27723	0.000306373	0.00156399	Down	HDAC4i-Den	Cdh1	51.1591	99.0203	3.29787	30.0255	4.90812	8.58e-11	1.93e-08	Up
Den-NOR	Cdk1	42.1168	75.2387	8.99504	0.119553	-3.06427	2.37e-10	3.61e-09	Down	HDAC4i-Den	Cdk1	88.6556	166.778	10.5336	15.833	3.98486	1.86e-05	0.000494043	Up
Den-NOR	Cdk14	252.553	338.575	166.531	0.491857	-1.02369	9.12e-06	6.5e-05	Down	HDAC4i-Den	Cdk14	305.213	415.979	194.447	2.1393	1.09714	2.78e-05	0.00068219	Up
Den-NOR	Cdkn1a	2362.08	220.253	4503.92	20.4488	4.35395	5.14e-116	7.36e-113	Up	HDAC4i-Den	Cdkn1a	3883.07	2496.71	5269.44	0.47381	-1.07762	4.12e-08	3.28e-06	Down
Den-NOR	Cebpb	1899.35	918.753	2879.94	3.13462	1.64829	9.1e-14	2.13e-12	Up	HDAC4i-Den	Cebpb	2212.53	1053.49	3371.57	0.312464	-1.67824	1.01e-12	3.84e-10	Down
Den-NOR	Cenpe	56.0074	94.3654	17.6494	0.187032	-2.41864	5.63e-09	6.95e-08	Down	HDAC4i-Den	Cenpe	232.393	444.208	20.5773	21.5873	4.43211	0.000125203	0.00223488	Up
Den-NOR	Cenpf	113.521	207.693	19.3482	0.0931573	-3.42419	1.91e-26	1.39e-24	Down	HDAC4i-Den	Cenpf	271.329	520.017	22.642	22.967	4.52149	0.000195429	0.00320397	Up
Den-NOR	Chst2	105.938	151.073	60.803	0.402475	-1.31303	7.27e-06	5.28e-05	Down	HDAC4i-Den	Chst2	123.434	175.875	70.9927	2.47737	1.30881	0.000624062	0.00794108	Up
Den-NOR	Ckap2l	24.568	38.5969	10.5392	0.273059	-1.87272	0.00096884	0.00428523	Down	HDAC4i-Den	Ckap2l	68.4233	124.487	12.3595	10.0722	3.33231	0.000390845	0.00560415	Up
Den-NOR	Cldn4	9.23536	0	18.4707	Inf	Inf	0.000185134	0.000994402	Up	HDAC4i-Den	Cldn4	10.7904	0	21.5808	0	#NAME?	7.62e-05	0.00151234	Down
Den-NOR	Cmbl	1164.62	2189.12	140.126	0.0640099	-3.96556	7.14e-77	3.5e-74	Down	HDAC4i-Den	Cmbl	328.998	494.377	163.62	3.02149	1.59526	2.87e-08	2.39e-06	Up
Den-NOR	Cnksr3	401.591	265.978	537.205	2.01974	1.01417	1.72e-07	1.69e-06	Up	HDAC4i-Den	Cnksr3	451.379	273.882	628.877	0.435509	-1.19922	4.02e-07	2.2e-05	Down
Den-NOR	Cnp	299.803	442.866	156.74	0.353921	-1.4985	9.21e-13	1.9e-11	Down	HDAC4i-Den	Cnp	361.593	539.95	183.237	2.94674	1.55912	0.00030168	0.00456118	Up
Den-NOR	Cplx3	27.1988	0.73575	53.6618	72.9348	6.18854	1.5e-07	1.48e-06	Up	HDAC4i-Den	Cplx3	33.7934	4.98925	62.5976	0.0797035	-3.64921	4.12e-05	0.000942016	Down
Den-NOR	Csrnp1	460.305	130.79	789.819	6.03883	2.59427	7.32e-08	7.6e-07	Up	HDAC4i-Den	Csrnp1	600.382	275.405	925.358	0.29762	-1.74845	9.68e-05	0.00182605	Down
Den-NOR	Cst6	2103.43	318.567	3888.29	12.2056	3.60947	3.17e-25	2.1e-23	Up	HDAC4i-Den	Cst6	3200.21	1854.58	4545.84	0.407972	-1.29346	3.36e-07	1.89e-05	Down
Den-NOR	Ctgf	1260.55	392.767	2128.33	5.41881	2.43798	1.84e-06	1.5e-05	Up	HDAC4i-Den	Ctgf	1568.38	652.753	2484.02	0.262781	-1.92807	5.28e-05	0.00114117	Down
Den-NOR	Cyp1a1	109.623	47.0461	172.201	3.66026	1.87194	1.98e-06	1.6e-05	Up	HDAC4i-Den	Cyp1a1	139.603	77.9248	201.281	0.387145	-1.36906	0.000190134	0.0031289	Down
Den-NOR	Cyr61	3611.4	722.331	6500.48	8.99931	3.16981	1.13e-86	6.27e-84	Up	HDAC4i-Den	Cyr61	5389.37	3178.82	7599.91	0.418271	-1.25749	8.51e-12	2.57e-09	Down
Den-NOR	Dhcr7	172.238	256.397	88.0791	0.343526	-1.54151	4.41e-10	6.51e-09	Down	HDAC4i-Den	Dhcr7	161.646	220.336	102.955	2.14013	1.0977	0.000350436	0.00512986	Up
Den-NOR	Dhrs7c	3286	6464.87	107.134	0.0165718	-5.91513	2.67e-218	4.6e-214	Down	HDAC4i-Den	Dhrs7c	350.755	576.224	125.287	4.59922	2.20139	1.3e-06	5.8e-05	Up
Den-NOR	Diaph3	34.094	54.493	13.695	0.251317	-1.99242	3.99e-05	0.000250256	Down	HDAC4i-Den	Diaph3	84.2494	152.484	16.0142	9.5218	3.25123	4.32e-05	0.000972562	Up
Den-NOR	Dip2c	2726.07	1409.71	4042.43	2.86757	1.51983	4.68e-20	2e-18	Up	HDAC4i-Den	Dip2c	3453.42	2175.35	4731.49	0.45976	-1.12105	2.38e-09	3.35e-07	Down
Den-NOR	Dpp4	185.623	257.884	113.361	0.43958	-1.1858	2.06e-05	0.000137069	Down	HDAC4i-Den	Dpp4	352.81	573.106	132.514	4.32489	2.11266	2.91e-07	1.68e-05	Up
Den-NOR	Drp2	233.079	415.357	50.8015	0.122308	-3.03141	3.6e-35	3.95e-33	Down	HDAC4i-Den	Drp2	102.404	145.526	59.2818	2.45482	1.29562	0.000370661	0.00538089	Up
Den-NOR	Dusp4	475.725	97.9945	853.455	8.70921	3.12254	3.36e-13	7.33e-12	Up	HDAC4i-Den	Dusp4	651.55	305.486	997.613	0.306217	-1.70737	1.55e-06	6.69e-05	Down
Den-NOR	Errfi1	4006.35	1703.27	6309.42	3.70431	1.8892	3.32e-16	9.99e-15	Up	HDAC4i-Den	Errfi1	4897.07	2420.33	7373.81	0.328233	-1.60721	7e-15	4.37e-12	Down
Den-NOR	Exoc3l4	87.5556	150.694	24.4171	0.162031	-2.62566	2.07e-14	5.19e-13	Down	HDAC4i-Den	Exoc3l4	82.2941	136.03	28.5578	4.76333	2.25197	6.2e-08	4.5e-06	Up
Den-NOR	F830016B08Rik	1331.22	2211.83	450.603	0.203724	-2.29531	1.11e-09	1.55e-08	Down	HDAC4i-Den	F830016B08Rik	5802.63	11078.3	526.968	21.0227	4.39388	6.73e-06	0.000218289	Up
Den-NOR	Fam117a	155.023	217.472	92.573	0.425677	-1.23217	1.64e-06	1.35e-05	Down	HDAC4i-Den	Fam117a	242.32	376.319	108.32	3.47414	1.79666	1e-10	2.22e-08	Up
Den-NOR	Fam13c	592.369	231.872	952.866	4.10945	2.03895	1.59e-12	3.22e-11	Up	HDAC4i-Den	Fam13c	800.253	485.766	1114.74	0.435766	-1.19837	1.27e-06	5.74e-05	Down
Den-NOR	Fam189b	55.4059	79.419	31.3927	0.395279	-1.33906	0.000670348	0.00311236	Down	HDAC4i-Den	Fam189b	79.6086	122.613	36.6039	3.34974	1.74405	1.93e-05	0.000506944	Up
Den-NOR	Fam198b	1067.54	1832.18	302.907	0.165326	-2.59661	8.05e-51	1.65e-48	Down	HDAC4i-Den	Fam198b	549.639	745.907	353.371	2.11083	1.07781	3.69e-05	0.000861739	Up
Den-NOR	Fam64a	17.6864	34.3248	1.04799	0.0305315	-5.03356	7e-09	8.58e-08	Down	HDAC4i-Den	Fam64a	32.4713	63.719	1.22359	52.0754	5.70253	2.85e-06	0.000108879	Up
Den-NOR	Fam78a	385.082	663.014	107.15	0.161611	-2.62941	7.12e-06	5.18e-05	Down	HDAC4i-Den	Fam78a	330.438	535.297	125.578	4.26265	2.09175	2.43e-05	0.000610511	Up
Den-NOR	Fam84b	256.612	358.753	154.471	0.430576	-1.21566	5.32e-08	5.66e-07	Down	HDAC4i-Den	Fam84b	276.141	371.685	180.597	2.05809	1.04131	0.000155875	0.00265503	Up
Den-NOR	Fgfr3	381.551	201.424	561.678	2.78854	1.47951	2.63e-11	4.54e-10	Up	HDAC4i-Den	Fgfr3	479.574	301.657	657.491	0.458799	-1.12406	1.43e-06	6.29e-05	Down
Den-NOR	Fhod1	460.022	696.372	223.672	0.321196	-1.63847	1.09e-17	3.75e-16	Down	HDAC4i-Den	Fhod1	393.614	525.429	261.799	2.00699	1.00503	3.02e-05	0.000734058	Up
Den-NOR	Fn3k	191.223	319.189	63.2566	0.198179	-2.33513	1.91e-16	5.86e-15	Down	HDAC4i-Den	Fn3k	127.591	181.25	73.9316	2.45159	1.29372	7.21e-05	0.00145613	Up
Den-NOR	Frzb	1388.37	2528.4	248.343	0.0982214	-3.34782	1.8e-20	7.94e-19	Down	HDAC4i-Den	Frzb	727.636	1166.05	289.224	4.03163	2.01136	9.12e-20	1.54e-16	Up
Den-NOR	Fscn1	441.816	705.87	177.763	0.251835	-1.98945	2.02e-21	9.84e-20	Down	HDAC4i-Den	Fscn1	384.84	561.911	207.769	2.7045	1.43536	7.74e-09	8.9e-07	Up
Den-NOR	Gabarapl1	2191.88	1228.87	3154.9	2.56731	1.36026	0.0001541	0.000841382	Up	HDAC4i-Den	Gabarapl1	2581.76	1466.21	3697.3	0.396563	-1.33438	0.000128863	0.0022862	Down
Den-NOR	Gamt	385.878	706.06	65.6964	0.0930465	-3.4259	4.26e-56	1.16e-53	Down	HDAC4i-Den	Gamt	280.276	483.82	76.7311	6.3054	2.65659	5.4e-22	1.18e-18	Up
Den-NOR	Gdf5	570.473	7.70901	1133.24	147.002	7.19969	1.97e-148	4.83e-145	Up	HDAC4i-Den	Gdf5	841.749	358.635	1324.86	0.270696	-1.88526	2.39e-17	2.09e-14	Down
Den-NOR	Gm13212	111.674	158.287	65.0622	0.41104	-1.28265	8.52e-06	6.11e-05	Down	HDAC4i-Den	Gm13212	177.797	279.336	76.2594	3.66297	1.87301	1.1e-05	0.000321069	Up
Den-NOR	Gpd1	12161.8	22876.1	1447.53	0.0632772	-3.98217	4.86e-136	7.6e-133	Down	HDAC4i-Den	Gpd1	3669.52	5648.22	1690.82	3.34051	1.74007	8.15e-05	0.00160034	Up
Den-NOR	Gprin3	85.7747	129.439	42.1102	0.325328	-1.62003	7.03e-07	6.19e-06	Down	HDAC4i-Den	Gprin3	189.475	329.78	49.1701	6.70692	2.74565	5.97e-06	0.000197203	Up
Den-NOR	Grhl1	122.928	15.0037	230.853	15.3864	3.94358	1.05e-14	2.72e-13	Up	HDAC4i-Den	Grhl1	191.985	113.886	270.084	0.421667	-1.24582	0.000328838	0.00488359	Down
Den-NOR	Gria3	90.5426	139.657	41.4279	0.29664	-1.75321	4.18e-08	4.51e-07	Down	HDAC4i-Den	Gria3	100.657	152.998	48.3167	3.16656	1.66292	7.01e-06	0.000224474	Up
Den-NOR	Grm8	23.507	42.5388	4.47515	0.105202	-3.24877	0.000719424	0.00330977	Down	HDAC4i-Den	Grm8	36.5377	67.8647	5.21067	13.0242	3.70312	6.96e-09	8.11e-07	Up
Den-NOR	Hhatl	2852.18	5188.37	516.001	0.0994535	-3.32983	1.63e-92	1.12e-89	Down	HDAC4i-Den	Hhatl	972.322	1341.68	602.964	2.22514	1.1539	5.06e-05	0.00110499	Up
Den-NOR	Hist1h1a	70.777	115.455	26.0986	0.226049	-2.14529	1.38e-09	1.9e-08	Down	HDAC4i-Den	Hist1h1a	225.713	420.841	30.5838	13.7602	3.78243	0.000897161	0.0105427	Up
Den-NOR	Hist1h1b	91.2699	158.834	23.7061	0.149251	-2.74419	1.42e-16	4.41e-15	Down	HDAC4i-Den	Hist1h1b	368.545	709.37	27.7204	25.5901	4.67752	0.000622258	0.00793379	Up
Den-NOR	Hist1h1d	223.349	304.375	142.323	0.467591	-1.09668	1.19e-06	1e-05	Down	HDAC4i-Den	Hist1h1d	667.223	1167.97	166.477	7.01578	2.8106	0.000926722	0.0108146	Up
Den-NOR	Hist1h3c	34.7776	59.6613	9.89389	0.165834	-2.59219	1.97e-07	1.92e-06	Down	HDAC4i-Den	Hist1h3c	149.291	287.008	11.574	24.7976	4.63213	0.000815283	0.00977502	Up
Den-NOR	Hmgn3	73.01	111.348	34.6722	0.311386	-1.68322	1.11e-06	9.45e-06	Down	HDAC4i-Den	Hmgn3	78.5314	116.539	40.5237	2.87582	1.52398	0.000186485	0.00308626	Up
Den-NOR	Hsf2bp	94.7581	7.78814	181.728	23.3339	4.54436	4.47e-20	1.91e-18	Up	HDAC4i-Den	Hsf2bp	140.555	68.2981	212.812	0.320931	-1.63966	3.16e-06	0.000118735	Down
Den-NOR	Hspb7	15816.7	8532.27	23101.1	2.7075	1.43696	0.000932468	0.00414677	Up	HDAC4i-Den	Hspb7	19388.2	11702.2	27074.3	0.432225	-1.21015	0.000673535	0.00835613	Down
Den-NOR	Hspb8	57316.2	9494.88	105138	11.0731	3.46898	1.4e-53	3.21e-51	Up	HDAC4i-Den	Hspb8	86245.9	49448.5	123043	0.401879	-1.31517	1.06e-12	3.94e-10	Down
Den-NOR	Id1	765.449	466.209	1064.69	2.28372	1.19139	4.79e-12	9.16e-11	Up	HDAC4i-Den	Id1	774.56	303.693	1245.43	0.243847	-2.03595	9.68e-20	1.54e-16	Down
Den-NOR	Il15	142.569	203.479	81.6585	0.401313	-1.3172	6.5e-06	4.77e-05	Down	HDAC4i-Den	Il15	147.256	198.916	95.5961	2.08079	1.05713	0.000662535	0.00826067	Up
Den-NOR	Il16	244.774	335.939	153.609	0.457253	-1.12894	2.03e-06	1.64e-05	Down	HDAC4i-Den	Il16	463.328	746.991	179.665	4.15769	2.05578	9.74e-05	0.00183541	Up
Den-NOR	Iqgap3	42.003	76.184	7.82207	0.102673	-3.28387	1.27e-11	2.31e-10	Down	HDAC4i-Den	Iqgap3	46.8569	84.5803	9.13349	9.26045	3.21108	7.8e-07	3.82e-05	Up
Den-NOR	Irf5	409.056	593.418	224.695	0.378645	-1.40108	7.51e-13	1.57e-11	Down	HDAC4i-Den	Irf5	541.848	820.796	262.9	3.12208	1.64251	2.6e-09	3.52e-07	Up
Den-NOR	Irs2	513.994	307.945	720.043	2.33822	1.22541	8.82e-05	0.00051068	Up	HDAC4i-Den	Irs2	544.766	245.929	843.603	0.291522	-1.77832	1.15e-06	5.35e-05	Down
Den-NOR	Kcnf1	791.693	158.509	1424.88	8.98927	3.1682	2.33e-37	2.84e-35	Up	HDAC4i-Den	Kcnf1	1004.51	342.671	1666.34	0.205643	-2.28179	8.81e-23	2.57e-19	Down
Den-NOR	Kcng4	1441.64	2792.55	90.7368	0.0324925	-4.94375	2.92e-23	1.63e-21	Down	HDAC4i-Den	Kcng4	449.696	793.537	105.854	7.49654	2.90622	1.37e-07	8.82e-06	Up
Den-NOR	Kcnn3	2759.64	164.945	5354.34	32.4615	5.02066	2.19e-90	1.39e-87	Up	HDAC4i-Den	Kcnn3	4688.36	3119.66	6257.06	0.498583	-1.00409	7.9e-08	5.44e-06	Down
Den-NOR	Kif15	33.1751	58.0129	8.3374	0.143716	-2.79871	4.65e-07	4.22e-06	Down	HDAC4i-Den	Kif15	157.567	305.409	9.72548	31.403	4.97283	9.76e-05	0.00183587	Up
Den-NOR	Kif18b	12.3223	22.2161	2.42845	0.10931	-3.1935	0.000365403	0.00183642	Down	HDAC4i-Den	Kif18b	51.6563	100.459	2.85406	35.1985	5.13744	0.000122664	0.00220077	Up
Den-NOR	Kif4	34.1838	60.826	7.54163	0.123987	-3.01174	1.13e-08	1.35e-07	Down	HDAC4i-Den	Kif4	87.2019	165.559	8.8445	18.7189	4.22642	1.61e-07	1.02e-05	Up
Den-NOR	Klf4	674.578	448.926	900.229	2.00529	1.00381	5.7e-06	4.23e-05	Up	HDAC4i-Den	Klf4	673.865	295.686	1052.04	0.281058	-1.83106	1.75e-14	9.26e-12	Down
Den-NOR	Ky	2870.61	5449.85	291.383	0.0534664	-4.22522	1.85e-12	3.71e-11	Down	HDAC4i-Den	Ky	662.684	985.308	340.06	2.89745	1.53479	2.96e-12	9.41e-10	Up
Den-NOR	Lman1l	53.078	1.71383	104.442	60.9407	5.92933	2.13e-24	1.32e-22	Up	HDAC4i-Den	Lman1l	76.9069	31.5066	122.307	0.257603	-1.95678	1.8e-06	7.51e-05	Down
Den-NOR	Lpar6	217.452	294.057	140.848	0.47898	-1.06196	3.32e-06	2.56e-05	Down	HDAC4i-Den	Lpar6	375.512	586.254	164.77	3.55801	1.83107	2.98e-13	1.3e-10	Up
Den-NOR	Lrp2bp	75.8617	134.661	17.062	0.126703	-2.98047	4.93e-06	3.7e-05	Down	HDAC4i-Den	Lrp2bp	44.897	69.79	20.004	3.4888	1.80273	0.00044371	0.00617979	Up
Den-NOR	Lsm6	2172.06	878.018	3466.1	3.94764	1.98099	2.78e-36	3.25e-34	Up	HDAC4i-Den	Lsm6	2994.36	1932.29	4056.43	0.476353	-1.0699	4.21e-08	3.32e-06	Down
Den-NOR	Maff	150.477	57.4104	243.545	4.24217	2.0848	2.32e-05	0.000152635	Up	HDAC4i-Den	Maff	177.328	69.4976	285.158	0.243716	-2.03673	1.54e-05	0.000421898	Down
Den-NOR	Mafk	1276.41	750.878	1801.94	2.39978	1.2629	6.14e-15	1.64e-13	Up	HDAC4i-Den	Mafk	1458.59	809.174	2108.01	0.383856	-1.38136	1.26e-11	3.56e-09	Down
Den-NOR	Map2k6	974.029	1706.89	241.17	0.141292	-2.82325	1.12e-57	3.22e-55	Down	HDAC4i-Den	Map2k6	481.012	679.654	282.371	2.40695	1.26721	1.26e-05	0.000358691	Up
Den-NOR	Mapt	2664.43	1485.08	3843.78	2.58826	1.37198	1.69e-19	6.9e-18	Up	HDAC4i-Den	Mapt	3361.39	2226.74	4496.04	0.495267	-1.01372	7.24e-08	5.13e-06	Down
Den-NOR	Marcks	2295.13	3081.48	1508.78	0.489629	-1.03024	1.68e-11	2.98e-10	Down	HDAC4i-Den	Marcks	2757.46	3752.57	1762.35	2.12929	1.09037	1.81e-08	1.76e-06	Up
Den-NOR	Mdga1	351.492	679.803	23.1807	0.0340992	-4.87412	2.86e-16	8.66e-15	Down	HDAC4i-Den	Mdga1	152.987	278.879	27.0945	10.2928	3.36357	1.08e-06	5.13e-05	Up
Den-NOR	Mfhas1	794.271	405.17	1183.37	2.92068	1.54631	4.31e-07	3.93e-06	Up	HDAC4i-Den	Mfhas1	995.79	605.181	1386.4	0.436512	-1.19591	6.6e-05	0.00135769	Down
Den-NOR	Mis18bp1	27.2799	45.6821	8.87783	0.19434	-2.36335	4.05e-05	0.000253604	Down	HDAC4i-Den	Mis18bp1	73.3404	136.279	10.4014	13.102	3.71172	0.000696248	0.00857106	Up
Den-NOR	Mki67	373.976	648.629	99.3233	0.153128	-2.70719	4.99e-28	4.08e-26	Down	HDAC4i-Den	Mki67	1600.48	3084.9	116.06	26.5803	4.73229	0.00024768	0.00387497	Up
Den-NOR	Mkl1	526.672	758.859	294.485	0.388063	-1.36564	1.6e-10	2.51e-09	Down	HDAC4i-Den	Mkl1	517.137	690.3	343.974	2.00684	1.00492	8.98e-06	0.000272346	Up
Den-NOR	Mknk2	27142.3	8735	45549.7	5.21462	2.38256	3.34e-35	3.7e-33	Up	HDAC4i-Den	Mknk2	36760.9	20203.6	53318.2	0.378926	-1.40001	3.29e-14	1.64e-11	Down
Den-NOR	Myh14	2636.41	985.448	4287.38	4.35069	2.12124	3.12e-42	4.54e-40	Up	HDAC4i-Den	Myh14	3633.88	2252.99	5014.77	0.449271	-1.15434	7.55e-10	1.3e-07	Down
Den-NOR	Myl12a	19388.7	3637.02	35140.3	9.66184	3.2723	6.5e-99	5.88e-96	Up	HDAC4i-Den	Myl12a	27548.1	13992.6	41103.7	0.340421	-1.55461	4.86e-17	4.05e-14	Down
Den-NOR	Myog	8716.06	1080.94	16351.2	15.1269	3.91904	1.34e-11	2.41e-10	Up	HDAC4i-Den	Myog	11651.9	4181.49	19122.4	0.21867	-2.19317	5.52e-06	0.000184345	Down
Den-NOR	Ncald	205.32	326.256	84.3838	0.258643	-1.95097	2.73e-16	8.29e-15	Down	HDAC4i-Den	Ncald	152.308	205.914	98.7015	2.08623	1.0609	0.000451911	0.00624923	Up
Den-NOR	Neu2	115.119	189.394	40.8437	0.215655	-2.21321	2.52e-13	5.56e-12	Down	HDAC4i-Den	Neu2	91.5109	135.417	47.6049	2.8446	1.50823	0.00017149	0.00288173	Up
Den-NOR	Nqo2	891.357	1331.01	451.705	0.33937	-1.55907	1.53e-20	6.76e-19	Down	HDAC4i-Den	Nqo2	822.369	1116.64	528.096	2.11447	1.08029	2.58e-07	1.51e-05	Up
Den-NOR	Nuf2	21.3358	34.7811	7.89048	0.226861	-2.14012	0.000597564	0.00281087	Down	HDAC4i-Den	Nuf2	56.2523	103.291	9.21373	11.2105	3.48678	0.00027103	0.00418457	Up
Den-NOR	Otud1	1940.24	580.946	3299.53	5.67959	2.50579	6.17e-09	7.59e-08	Up	HDAC4i-Den	Otud1	2333.85	806.516	3861.17	0.208878	-2.25927	2.81e-08	2.37e-06	Down
Den-NOR	Papln	390.877	704.629	77.1263	0.109457	-3.19157	2.2e-14	5.52e-13	Down	HDAC4i-Den	Papln	157.685	225.121	90.2496	2.49443	1.31871	2.93e-05	0.000715157	Up
Den-NOR	Parp8	613.355	830.316	396.394	0.477401	-1.06673	7.65e-07	6.69e-06	Down	HDAC4i-Den	Parp8	732.888	1002.62	463.152	2.16478	1.11422	2.49e-07	1.47e-05	Up
Den-NOR	Pbk	14.5972	27.631	1.56331	0.0565783	-4.14361	3.07e-06	2.39e-05	Down	HDAC4i-Den	Pbk	21.7329	41.6503	1.81558	22.9405	4.51983	4.06e-05	0.000932751	Up
Den-NOR	Pclo	25.2669	43.2613	7.27254	0.168107	-2.57255	3.64e-05	0.000230366	Down	HDAC4i-Den	Pclo	26.8462	45.1915	8.50089	5.31609	2.41036	0.00052705	0.00703256	Up
Den-NOR	Pde4a	672.208	1138.45	205.965	0.180917	-2.4666	5.77e-19	2.26e-17	Down	HDAC4i-Den	Pde4a	438.422	636.407	240.437	2.64687	1.40429	3.45e-08	2.82e-06	Up
Den-NOR	Pde8a	833.555	456.263	1210.85	2.65383	1.40808	1.4e-16	4.34e-15	Up	HDAC4i-Den	Pde8a	1048.18	680.298	1416.06	0.480415	-1.05765	2.54e-07	1.49e-05	Down
Den-NOR	Pgm2	20190.1	31602.1	8778.07	0.277768	-1.84805	2.53e-36	2.98e-34	Down	HDAC4i-Den	Pgm2	15919.8	21598.7	10240.9	2.10906	1.0766	6.03e-07	3.09e-05	Up
Den-NOR	Plcd4	838.681	1550.25	127.111	0.0819939	-3.60834	3.25e-11	5.53e-10	Down	HDAC4i-Den	Plcd4	329.974	511.809	148.139	3.45493	1.78866	5.13e-05	0.00111827	Up
Den-NOR	Plekhh2	786.529	272.271	1300.79	4.77755	2.25627	1.54e-09	2.11e-08	Up	HDAC4i-Den	Plekhh2	1139.35	756.69	1522	0.497167	-1.0082	0.00087996	0.0103867	Down
Den-NOR	Plxdc1	191.623	303.307	79.9387	0.263557	-1.92381	7.55e-15	2e-13	Down	HDAC4i-Den	Plxdc1	160.765	228.144	93.3863	2.44302	1.28866	4.61e-05	0.00102769	Up
Den-NOR	Ppp1r15a	854.584	390.104	1319.06	3.38131	1.75758	1.4e-24	8.82e-23	Up	HDAC4i-Den	Ppp1r15a	1096.48	651.005	1541.96	0.422194	-1.24402	1.22e-09	1.92e-07	Down
Den-NOR	Prune	3388.27	2045.17	4731.36	2.31344	1.21004	5.02e-16	1.48e-14	Up	HDAC4i-Den	Prune	3858.25	2179.78	5536.71	0.393697	-1.34484	2.83e-11	7.19e-09	Down
Den-NOR	Psme1	986.307	1360.69	611.922	0.449714	-1.15292	1.92e-12	3.85e-11	Down	HDAC4i-Den	Psme1	1168.24	1620.83	715.652	2.26483	1.17941	0.000249274	0.00388988	Up
Den-NOR	Ptprq	104.006	22.5141	185.498	8.2392	3.0425	2.88e-20	1.25e-18	Up	HDAC4i-Den	Ptprq	157.072	97.2729	216.871	0.448529	-1.15673	0.000132356	0.00233331	Down
Den-NOR	Ptprs	1280.03	1832.94	727.125	0.396699	-1.33388	8.99e-17	2.84e-15	Down	HDAC4i-Den	Ptprs	1316.04	1781.72	850.357	2.09526	1.06713	1.27e-07	8.34e-06	Up
Den-NOR	Rab11fip4	61.0589	106.967	15.1512	0.141644	-2.81966	2.99e-11	5.12e-10	Down	HDAC4i-Den	Rab11fip4	88.5274	159.324	17.7306	8.98582	3.16765	1.62e-05	0.000438476	Up
Den-NOR	Rab42	25.5079	42.5175	8.49837	0.199879	-2.3228	0.000942424	0.00418455	Down	HDAC4i-Den	Rab42	28.9228	47.953	9.89262	4.84736	2.2772	0.000568616	0.00746197	Up
Den-NOR	Ramp1	652.264	1255.94	48.5933	0.038691	-4.69186	1.65e-10	2.58e-09	Down	HDAC4i-Den	Ramp1	113.739	170.758	56.7194	3.01058	1.59004	1.42e-05	0.000393602	Up
Den-NOR	Rhou	1673.2	819.692	2526.72	3.08252	1.62411	0.00040856	0.00202849	Up	HDAC4i-Den	Rhou	1875.3	789.088	2961.51	0.266447	-1.90808	1.68e-05	0.000452096	Down
Den-NOR	Rmi2	50.8705	97.7615	3.97944	0.0407056	-4.61863	1.07e-19	4.44e-18	Down	HDAC4i-Den	Rmi2	23.8916	43.1362	4.64699	9.28262	3.21453	0.000451506	0.00624923	Up
Den-NOR	Rras2	2085.78	789.103	3382.45	4.28645	2.09978	4.06e-40	5.41e-38	Up	HDAC4i-Den	Rras2	2875.32	1794.56	3956.08	0.45362	-1.14044	2.67e-09	3.57e-07	Down
Den-NOR	S100a11	114.446	155.31	73.581	0.473767	-1.07775	0.000187105	0.00100342	Down	HDAC4i-Den	S100a11	137.349	188.646	86.0531	2.1922	1.13238	0.000853157	0.0101457	Up
Den-NOR	Scd2	1609.49	2258.35	960.642	0.425374	-1.2332	6.23e-10	9.01e-09	Down	HDAC4i-Den	Scd2	1723.52	2324.18	1122.86	2.06988	1.04954	8.81e-06	0.000267996	Up
Den-NOR	Scn3b	237.277	112.209	362.344	3.22919	1.69117	1.48e-13	3.37e-12	Up	HDAC4i-Den	Scn3b	290.295	157.065	423.525	0.370851	-1.43109	4.47e-08	3.48e-06	Down
Den-NOR	Scn5a	2686.8	29.0474	5344.55	183.994	7.52351	5.46e-213	4.69e-209	Up	HDAC4i-Den	Scn5a	4205.22	2156.17	6254.27	0.344752	-1.53637	1.05e-15	7.68e-13	Down
Den-NOR	Septin 6	118.954	162.877	75.0307	0.46066	-1.11823	7.16e-05	0.000423002	Down	HDAC4i-Den	2020-09-06	276.046	464.455	87.6376	5.29973	2.40592	0.000656701	0.0081941	Up
Den-NOR	Serpinb6b	35.9484	57.4688	14.4279	0.251056	-1.99392	4.57e-05	0.000283347	Down	HDAC4i-Den	Serpinb6b	79.8446	142.82	16.8696	8.46609	3.0817	1.71e-12	6.11e-10	Up
Den-NOR	Sh3kbp1	790.663	1214.87	366.458	0.301644	-1.72908	8.89e-11	1.44e-09	Down	HDAC4i-Den	Sh3kbp1	846.367	1263.85	428.88	2.94687	1.55918	1.32e-11	3.6e-09	Up
Den-NOR	Siae	188.496	280.691	96.2998	0.343081	-1.54338	1.19e-10	1.89e-09	Down	HDAC4i-Den	Siae	199.119	285.651	112.587	2.53716	1.34322	2.25e-06	8.95e-05	Up
Den-NOR	Sik1	2758.01	631.424	4884.6	7.73584	2.95156	1.01e-35	1.15e-33	Up	HDAC4i-Den	Sik1	4114.26	2510.11	5718.42	0.438952	-1.18787	1.1e-08	1.17e-06	Down
Den-NOR	Slc16a7	126.902	171.784	82.0205	0.477463	-1.06654	0.000103913	0.000590431	Down	HDAC4i-Den	Slc16a7	148.908	201.956	95.8608	2.10676	1.07503	0.000574558	0.0075072	Up
Den-NOR	Slc37a4	2401.97	4098.76	705.17	0.172045	-2.53915	1.57e-57	4.43e-55	Down	HDAC4i-Den	Slc37a4	1311.56	1799.03	824.084	2.18307	1.12636	0.000961375	0.0111447	Up
Den-NOR	Slc38a2	13099.2	5720.8	20477.7	3.57951	1.83976	6.87e-08	7.2e-07	Up	HDAC4i-Den	Slc38a2	16780.3	9607.4	23953.2	0.40109	-1.318	3.91e-05	0.000906388	Down
Den-NOR	Smad9	65.6762	33.0973	98.255	2.96867	1.56982	3.36e-05	0.000214078	Up	HDAC4i-Den	Smad9	73.6546	32.1728	115.136	0.279433	-1.83943	1.23e-05	0.000351	Down
Den-NOR	Sorbs3	1135.71	665.047	1606.38	2.41544	1.27229	2.69e-11	4.64e-10	Up	HDAC4i-Den	Sorbs3	1356.28	834.045	1878.52	0.44399	-1.1714	8.56e-09	9.52e-07	Down
Den-NOR	Spg20	2077.14	1360.63	2793.65	2.05321	1.03788	1.28e-11	2.32e-10	Up	HDAC4i-Den	Spg20	2388.56	1507.28	3269.84	0.460964	-1.11727	8.04e-09	9.13e-07	Down
Den-NOR	Spsb1	487.742	279.508	695.976	2.49001	1.31615	8.33e-05	0.000485368	Up	HDAC4i-Den	Spsb1	573.198	331.602	814.794	0.406977	-1.29698	0.000184626	0.00305839	Down
Den-NOR	Srxn1	1302.42	788.49	1816.34	2.30357	1.20387	1.17e-06	9.91e-06	Up	HDAC4i-Den	Srxn1	1565.36	1009.81	2120.91	0.476123	-1.07059	8.32e-07	4.03e-05	Down
Den-NOR	St8sia4	632.42	889.571	375.268	0.421853	-1.24519	5.14e-09	6.39e-08	Down	HDAC4i-Den	St8sia4	970.762	1503.4	438.124	3.43145	1.77882	6.34e-12	1.98e-09	Up
Den-NOR	Stard5	128.936	173.276	84.5973	0.488223	-1.03439	0.000142341	0.000783902	Down	HDAC4i-Den	Stard5	164.248	229.47	99.0252	2.31729	1.21244	6.89e-05	0.00140784	Up
Den-NOR	Tcf19	41.7477	64.0665	19.4289	0.303261	-1.72137	7.95e-05	0.000465407	Down	HDAC4i-Den	Tcf19	76.6571	130.569	22.7448	5.74061	2.5212	0.000110619	0.00202837	Up
Den-NOR	Tenm4	96.0048	153.927	38.0825	0.247406	-2.01505	7.59e-05	0.000445838	Down	HDAC4i-Den	Tenm4	86.3844	128.259	44.5098	2.88159	1.52686	0.000130044	0.00230016	Up
Den-NOR	Tet1	249.653	432.202	67.1046	0.155262	-2.68722	7.92e-16	2.31e-14	Down	HDAC4i-Den	Tet1	152.056	225.843	78.2683	2.8855	1.52882	1.67e-06	7.05e-05	Up
Den-NOR	Tex15	17.0407	29.5501	4.53124	0.153341	-2.70519	0.000249622	0.00130015	Down	HDAC4i-Den	Tex15	31.9074	58.5465	5.26827	11.113	3.47418	2.82e-07	1.64e-05	Up
Den-NOR	Tfrc	12343	20340.3	4345.71	0.21365	-2.22668	4.51e-05	0.00027966	Down	HDAC4i-Den	Tfrc	11930.5	18773.6	5087.39	3.69022	1.88371	2.32e-08	2.06e-06	Up
Den-NOR	Thrsp	492.295	675.76	308.83	0.457011	-1.1297	7.22e-10	1.03e-08	Down	HDAC4i-Den	Thrsp	714.873	1068.79	360.958	2.96098	1.56607	5.28e-06	0.000177674	Up
Den-NOR	Thy1	220.197	367.913	72.4818	0.197008	-2.34367	1.14e-22	5.94e-21	Down	HDAC4i-Den	Thy1	437.113	789.641	84.5854	9.33544	3.22272	0.000365733	0.00531818	Up
Den-NOR	Tk1	42.1964	72.7203	11.6725	0.160512	-2.63925	6.27e-07	5.57e-06	Down	HDAC4i-Den	Tk1	78.0561	142.448	13.6643	10.4248	3.38195	0.000112819	0.00205792	Up
Den-NOR	Tmc6	195.678	262.932	128.424	0.488431	-1.03377	1.18e-05	8.23e-05	Down	HDAC4i-Den	Tmc6	258.531	366.929	150.134	2.44402	1.28925	1.27e-06	5.74e-05	Up
Den-NOR	Tmc8	43.8959	65.2171	22.5747	0.346146	-1.53055	0.000373058	0.00186833	Down	HDAC4i-Den	Tmc8	92.1632	157.961	26.3657	5.99115	2.58283	1.61e-08	1.61e-06	Up
Den-NOR	Tmem229a	16.1978	27.6681	4.72737	0.17086	-2.54911	0.000523175	0.00251183	Down	HDAC4i-Den	Tmem229a	23.2693	40.9852	5.55329	7.38036	2.88369	9.02e-05	0.00173029	Up
Den-NOR	Tmem233	447.569	807.461	87.6771	0.108584	-3.20312	2.52e-16	7.67e-15	Down	HDAC4i-Den	Tmem233	251.226	400.266	102.186	3.91703	1.96976	0.00025903	0.00402417	Up
Den-NOR	Tmem238	78.0345	48.773	107.296	2.19991	1.13744	0.000624536	0.00291937	Up	HDAC4i-Den	Tmem238	87.2348	48.9796	125.49	0.390307	-1.35732	0.000469857	0.00645149	Down
Den-NOR	Tmem25	303.272	527.007	79.5378	0.150924	-2.72811	9.87e-15	2.57e-13	Down	HDAC4i-Den	Tmem25	146.039	199.178	92.9001	2.144	1.10031	0.000493425	0.00669401	Up
Den-NOR	Tnfaip2	1278.76	1791.93	765.591	0.427244	-1.22687	2.51e-07	2.39e-06	Down	HDAC4i-Den	Tnfaip2	1837.89	2779.73	896.052	3.1022	1.63329	2.08e-08	1.93e-06	Up
Den-NOR	Tnfaip3	229.686	322.993	136.379	0.422236	-1.24388	3.57e-08	3.9e-07	Down	HDAC4i-Den	Tnfaip3	432.587	705.442	159.731	4.41644	2.14288	7.49e-15	4.37e-12	Up
Den-NOR	Tnfrsf12a	3235.4	1693.94	4776.86	2.81997	1.49568	0.000243999	0.00127434	Up	HDAC4i-Den	Tnfrsf12a	4063.24	2543.85	5582.63	0.455671	-1.13393	2.04e-07	1.24e-05	Down
Den-NOR	Tnk2	800.803	1219.33	382.28	0.313517	-1.67338	1.35e-07	1.34e-06	Down	HDAC4i-Den	Tnk2	705.502	964.673	446.331	2.16134	1.11192	2.95e-07	1.69e-05	Up
Den-NOR	Trim63	14508.6	4225.26	24792	5.86758	2.55277	1.72e-10	2.68e-09	Up	HDAC4i-Den	Trim63	21107.2	13176.7	29037.6	0.453782	-1.13993	0.000470397	0.00645385	Down
Den-NOR	Trp53i11	540.561	798.821	282.301	0.353397	-1.50064	1.68e-16	5.17e-15	Down	HDAC4i-Den	Trp53i11	517.031	703.994	330.068	2.13288	1.0928	1.38e-05	0.000385671	Up
Den-NOR	Ttyh2	643.927	925.135	362.718	0.392071	-1.35081	6.26e-05	0.000373679	Down	HDAC4i-Den	Ttyh2	634.911	846.62	423.202	2.00051	1.00037	0.000409901	0.00582485	Up
Den-NOR	Wfdc1	1103.35	2054.36	152.343	0.0741562	-3.75329	2.4e-93	1.72e-90	Down	HDAC4i-Den	Wfdc1	278.734	379.327	178.14	2.12938	1.09043	2.3e-05	0.000585508	Up
Den-NOR	Ypel3	1205.13	673.423	1736.83	2.57911	1.36687	3.52e-17	1.15e-15	Up	HDAC4i-Den	Ypel3	1499.8	967.319	2032.28	0.475977	-1.07104	5.1e-08	3.86e-06	Down
Den-NOR	Zfp385a	157.631	218.582	96.6789	0.442299	-1.1769	4.41e-06	3.34e-05	Down	HDAC4i-Den	Zfp385a	180.712	248.165	113.26	2.19112	1.13167	0.000115308	0.00209457	Up
Den-NOR	Zfp40	176.044	237.392	114.696	0.483148	-1.04946	1.8e-05	0.000120896	Down	HDAC4i-Den	Zfp40	210.194	286.231	134.157	2.13355	1.09325	0.000120992	0.00218054	Up
Den-NOR	Zfp52	905.709	409.807	1401.61	3.42017	1.77407	1.41e-17	4.79e-16	Up	HDAC4i-Den	Zfp52	1186.56	732.769	1640.36	0.446713	-1.16258	1.11e-08	1.17e-06	Down
Den-NOR	Zfp568	2703.34	1491.25	3915.42	2.62559	1.39264	3.54e-20	1.53e-18	Up	HDAC4i-Den	Zfp568	3370.01	2159.64	4580.37	0.4715	-1.08467	8.84e-09	9.72e-07	Down
Den-NOR	Zfp697	193.993	48.7156	339.271	6.96431	2.79998	1e-13	2.33e-12	Up	HDAC4i-Den	Zfp697	276.681	156.059	397.304	0.392794	-1.34815	1.02e-05	0.000303465	Down
Den-NOR	Zfp760	153.12	209.552	96.6883	0.461405	-1.11589	1.56e-05	0.000105995	Down	HDAC4i-Den	Zfp760	188.941	264.831	113.05	2.34259	1.22811	0.000476773	0.00652596	Up

## Sheet: Gadd45a
AAA	gene_id	baseMean	baseMean_control_Nor	baseMean_case_Den	foldChange	log2FoldChange	pval	padj	up_down	AAA	gene_id	baseMean	baseMean_control_Nor	baseMean_case_Den	foldChange	log2FoldChange	pval	padj	up_down
Den-NOR	Gadd45a	14206.1	618.954	27793.2	44.9034	5.48875	1.55e-110	1.67e-107	Up	HDAC4i-Den	Gadd45a	24417.6	32520.1	16315.1	0.501692	-0.995127	5.25e-08	3.91e-06	Down
